# Supplementary material for: Staring at the Cold Sun: Blue Light Regulation Is Distributed within the Genus Acinetobacter
Source: PLoS One. 2013 Jan 24;8(1):e55059. doi: 10.1371/journal.pone.0055059 (PMC3554667; doi:10.1371/journal.pone.0055059)
Supplement: Table S1 — Blue light and resistance to antibiotic. Disc difussion antibiotic susceptibility assay under blue light or in the dark at 24 or 37°C, of some strains of A. nosocomialis, A. pittii and A. baumannii which showed photoregulation of motility and/or biofilm formation. The A. haemolyticus strains analyzed in this work did not show photoregulation neither of motility nor biofilm formation, but one strain was included in this study due to the importance of this species in the clinical settings. The diameter of inhibition from three independent experiments (mm +/− SEM of three biological replicates) is indicated. AM, ampicillin; AN, amikacyn; FEP, cefepim; CTX, cefotaxime; FOX, cefoxitin; CAZ, ceftazidime; CF, cephalotin; C, chloramphenicol; CIP, ciprofloxacin; IPM, imipenem; GM, gentamycin; MEM, meropenem; PIP, piperacilin; RA, rifampicin. (XLSX) [file pone.0055059.s002.xlsx]

## Sheet: Hoja1
Table S1. Disc difussion antibiotic susceptibility assay under blue light or in the dark at 24 or 37 °C.
24 °C	Light/Dark	AM (*)	AN(*)	FEP(*)	CTX(*)	FOX(*)	CAZ(*)	CF(*)	C(*)	CIP(*)	IPM(*)	GM(*)	MEM(*)	PIP(*)	RA(*)
A. haemolyticus
DL 0044	L	19±2	ND	ND	ND	ND	26±1	7±1	0	28±1	34±1	15±1	26±1	27±1	18.5±1
DL 0044	D	20±1	ND	ND	ND	ND	23±2	8±1	0	27±1	31±2	15±1	24±1	25±1	19.5±1
A. nosocomialis
ACI 32	L	8±2	ND	ND	ND	ND	20±1	0	0	25±2	31±1	13±1	20±2	22±1	17±1
ACI 32	D	10±2	ND	ND	ND	ND	20±1	0	0	26±1	29±2	15±1	20±1	22±1	17.5±2
A. pitii
ACI 988	L	10±1	ND	ND	ND	ND	21±2	0	0	29±1	33±1	18.5±1	24±2	23±1	15±2
ACI 988	D	12±2	ND	ND	ND	ND	21±1	0	0	29±2	30±1	19.5±1	24±2	23±1	16±1
A. baumannii
ATCC 17978	L	8±1	25±2	24±2	19±1	0	23±1	0	0	ND	30±2	ND	24±1	23±1	17±1
ATCC 17978	D	9±1	25±2	25±2	19±1	0	22±2	0	0	ND	33±2	ND	22±1	25±1	16.5±1
Ab244	L	0	10±1	19±2	0	0	10±1	0	0	ND	32±2	ND	23±1	12±1	17±1
Ab244	D	0	9.5±1	19±2	0	0	9±1	0	0	ND	33±1	ND	20±2	11±1	18±1
37 °C	Light/Dark	AM (*)	AN(*)	FEP(*)	CTX(*)	FOX(*)	CAZ(*)	CF(*)	C(*)	CIP(*)	IPM(*)	GM(*)	MEM(*)	PIP(*)	RA(*)
A. haemolyticus
DL 0044	L	21±2	ND	ND	ND	ND	23±2	0	0	25±2	32±2	ND	22±2	23±2	14±2
DL 0044	D	22±1	ND	ND	ND	ND	22±1	0	0	26±3	30±3	ND	19±1	24±1	15±1
A. nosocomialis
ACI 32	L	10±2	ND	ND	ND	ND	17±3	0	0	23±2	28±2	ND	18±2	19±1	13±2
ACI 32	D	11±2	ND	ND	ND	ND	17±2	0	0	21±2	27±2	ND	20±1	17±2	14±1
A. pitii
ACI 988	L	12±2	ND	ND	ND	ND	19±2	0	0	27±2	29±2	ND	20±2	20±2	11±2
ACI 988	D	13±1	ND	ND	ND	ND	18±3	0	0	28±1	28±1	ND	19±3	19±3	11±1
A. baumannii
ATCC 17978	L	11±1	23±1	20±2	17±1	11±2	20±2	0	9±1	ND	30±2	ND	21±1	21±1	11±1
ATCC 17978	D	12±1	22.5±2	21±1	18±1	11±2	20±2	0	9±1	ND	31±2	ND	23±2	20±2	11±1
Ab244	L	0	17.5±1	15±1	0	0	7±1	0	9±2	ND	26±1	ND	19±1	8±1	11±1
Ab244	D	0	18±2	14±1	0	0	6.5±2	0	8.5±1	ND	25±2	ND	19±1	8±2	11±1
AM, ampicillin; AN, amikacyn; FEP, cefepim; CTX, cefotaxime; FOX, cefoxitin; CAZ, ceftazidime; CF, cephalotin; C, chloramphenicol; CIP, ciprofloxacin; IPM, imipenem; GM, gentamycin; MEM, meropenem; PIP, piperacilin; RA, rifampicin.
(*) Diameter of inhibition from three independent experiments (mm +/- SEM of three biological replicates)
ND, not determined.
